# Supplementary material for: Supporting cells orchestrate noise-induced hearing loss via a Gasdermin D-dependent signaling loop with hair cells
Source: Nat Commun. 2025 Dec 17;16:11181. doi: 10.1038/s41467-025-66152-6 (PMC12712061; doi:10.1038/s41467-025-66152-6)
Supplement: Supplementary file 4 — Source Data file [file 41467_2025_66152_MOESM4_ESM.xlsx]

## Sheet: Fig.1a
		Validation of Gsdmd knockout (KO) in cochlear tissue by western blotting (WB)

## Sheet: Fig.1d-e
	Fig.1d	Baseline ABR of WTand Gsdmd KO mice
	Fig.1e	ABR threshold shift 1d-PNE and 14 d-PNE in WT and Gsdmd KO mice
	Fig.1d	Group	WT									Group	Gsdmd KO
		Sex	Female				Male					Sex	Female					Male
		No.	No1	No2	No3	No4	No5	No6	No7	No8		No.	No1	No2	No3	No4	No5	No6	No7	No8	No9
		Frequency	ABR Threshold（Pre-NE）									Frequency	ABR Threshold（Pre-NE）
		4k Hz	50	50	50	45	40	40	50	45		4k Hz	50	55	50	45	55	50	50	45	45
		8k Hz	25	30	25	25	30	30	30	20		8k Hz	30	30	30	25	25	25	25	25	20
		16k Hz	20	25	25	20	20	20	20	25		16k Hz	25	25	20	25	20	25	25	20	20
		22.6k Hz	30	30	30	35	30	35	25	40		22.6k Hz	35	30	35	35	30	45	35	30	25
		32k Hz	40	45	35	45	40	40	45	45		32k Hz	55	40	40	40	45	50	40	45	40
		45.2k Hz	45	45	40	45	55	45	45	45		45.2k Hz	55	45	45	40	55	50	50	50	45
	Fig.1e	Frequency	ABR threshold shift (1d-PNE)									Frequency	ABR threshold shift (1d-PNE)
		4k Hz	20	25	20	0	0	15	5	5		4k Hz	5	5	5	0	0	-5	0	5	5
		8k Hz	10	20	35	15	5	15	15	10		8k Hz	10	15	10	10	0	0	0	10	20
		16k Hz	60	60	65	50	55	55	55	60		16k Hz	50	50	60	55	50	30	55	50	60
		22.6k Hz	55	55	70	45	50	65	55	45		22.6k Hz	45	50	60	60	50	35	50	50	60
		32k Hz	55	55	50	50	55	50	60	50		32k Hz	45	55	50	55	35	45	50	50	50
		45.2k Hz	40	50	50	50	50	50	55	50		45.2k Hz	45	45	45	50	40	45	50	55	40
		Frequency	ABR threshold shift (14d-PNE)									Frequency	ABR threshold shift (14d-PNE)
		4k Hz	10	15	20	0	5	-5	5	0		4k Hz	5	-5	5	10	5	5	-5	0	-5
		8k Hz	10	20	10	10	0	0	10	5		8k Hz	0	5	0	10	0	10	5	0	0
		16k Hz	50	45	45	45	55	50	50	55		16k Hz	40	20	10	50	0	40	30	50	0
		22.6k Hz	55	50	45	30	50	45	60	45		22.6k Hz	35	25	40	55	0	40	20	40	5
		32k Hz	55	55	30	50	50	45	60	50		32k Hz	5	25	30	40	30	35	10	35	45
		45.2k Hz	40	50	55	50	50	45	55	50		45.2k Hz	35	20	45	40	45	40	20	50	45

## Sheet: Fig.1g-h
	Fig.1g	Baseline ABR threshold of Gsdmd flox/floxand Gsdmd-SC-cKO mice
	Fig.1h	ABR threshold shift 1d-PNE and 14 d-PNE in two-group mice.
	Fig.1g	Group	Gsdmd flox/flox								Group	Gsdmd-SC-cKO
		Sex	Female				Male				Sex	Female			Male
		No.	No1	No2	No3	No4	No5	No6	No7		No.	No1	No2	No3	No4	No5	No6
		Frequency	ABR Threshold (Pre-PNE)								Frequency	ABR Threshold (Pre-PNE)
		4k Hz	55	50	55	55	50	40	50		4k Hz	40	55	55	50	50	50
		8k Hz	25	25	30	30	20	20	25		8k Hz	20	30	25	25	25	25
		16k Hz	10	10	25	20	20	20	20		16k Hz	10	15	15	15	15	25
		22.6k Hz	30	25	35	35	30	30	30		22.6k Hz	25	35	35	30	35	30
		32k Hz	40	35	40	45	40	50	35		32k Hz	25	40	40	40	45	40
		45.2k Hz	55	45	45	65	55	50	45		45.2k Hz	50	60	55	60	55	50
	Fig.1h	Frequency	ABR threshold shift (1d-PNE)								Frequency	ABR threshold shift (1d-PNE)
		4k Hz	-5	15	25	10	0	20	15		4k Hz	0	5	-5	20	0	5
		8k Hz	5	25	25	15	0	35	20		8k Hz	5	5	5	10	10	10
		16k Hz	55	65	60	55	55	45	50		16k Hz	50	35	45	60	60	60
		22.6k Hz	55	60	65	60	60	50	45		22.6k Hz	50	40	50	60	55	60
		32k Hz	50	50	55	45	60	55	40		32k Hz	55	50	55	70	55	55
		45.2k Hz	40	40	50	45	50	50	30		45.2k Hz	35	40	45	45	30	40
		Frequency	ABR threshold shift (14d-PNE)								Frequency	ABR threshold shift (14d-PNE)
		4k Hz	0	0	0	-5	5	15	0		4k Hz	15	-5	10	10	-5	-5
		8k Hz	5	10	5	-5	10	10	5		8k Hz	5	-5	5	5	5	5
		16k Hz	50	50	35	35	40	35	45		16k Hz	25	5	10	5	25	20
		22.6k Hz	40	70	45	35	55	55	50		22.6k Hz	30	5	20	0	30	30
		32k Hz	25	60	45	50	45	45	60		32k Hz	40	25	15	0	45	35
		45.2k Hz	40	50	50	25	40	45	50		45.2k Hz	10	30	35	0	45	35

## Sheet: Fig.1i
		DPOAE threshold Pre-NE and 14d-PNE of Gsdmd flox/floxand Gsdmd-SC-cKO mice
		Group	Gsdmd flox/flox								Gsdmd-SC-cKO
		No.	No1	No2	No3	No4	No5	No6	No7		No1	No2	No3	No4	No5	No6
			Pre-NE								Pre-NE
		5.6	60	65	60	65	70	70	70		60	60	65	60	65	60
		8	40	30	40	40	40	50	35		40	40	35	45	30	40
		12	25	20	20	20	25	20	20		20	20	20	20	20	20
		16	30	15	25	30	35	25	25		30	20	25	25	25	30
		20	30	25	30	35	45	35	25		30	20	35	35	40	30
		24	35	30	30	30	40	35	35		30	30	30	30	30	30
		32	55	65	55	40	55	45	40		45	55	50	50	40	45
			14d-PNE								14d-PNE
		5.6	70	70	70	70	75	60	75		70	75	75	65	65	70
		8	35	55	40	35	35	35	40		25	35	40	30	40	30
		12	60	70	50	50	45	50	50		35	25	25	20	45	40
		16	55	75	75	70	65	60	65		55	30	35	25	50	55
		20	60	65	65	60	55	65	55		55	30	40	25	60	45
		24	55	70	60	60	55	60	60		60	55	40	30	45	55
		32	75	75	75	75	75	75	75		65	75	70	65	75	75

## Sheet: Fig.1k
		OHC loss rate of Gsdmd flox/floxand Gsdmd-SC-cKO mice at 14d-PNE
		Group	WT									Gsdmd KO										Gsdmd flox/flox								Gsdmd-SC-cKO
		No.	No1	No2	No3	No4	No5	No6	No7	No8		No1	No2	No3	No4	No5	No6	No7	No8	No9		No1	No2	No3	No4	No5	No6	No7		No1	No2	No3	No4	No5	No6
		Distance from apex (mm)	OHC loss (%) —— 14 days after noise exposure									OHC loss (%) —— 14 days after noise exposure										OHC loss (%) —— 14 days after noise exposure								OHC loss (%) —— 14 days after noise exposure
		1	0	0	0	0	0	0	0	0		0	0	0	0	0	0	0	0	0		0	1.11111	0	0	2.22222	0	0		1.11111	2.22222	0	0	1.11111	2.22222
		1.25	0	1.11111	0	0	0	0	0	1.11111		0	0	0	0	0	0	2.22	0	0		2.22222	0	0	0	1.11111	1.11111	1.11111		0	1.11111	1.11111	0	0	0
		1.5	0	0	0	0	0	0	0	0		0	0	1.11111	0	1.11	0	1.11	0	0		0	0	0	2.22222	0	0	0		0	0	0	3.33333	0	2.22222
		1.75	0	0	0	0	0	0	0	0		0	0	0	0	0	1.11	0	0	0		0	0	0	0	0	0	0		0	0	0	0	0	0
		2	0	2.22222	0	0	0	0	0	0		0	0	0	0	0	0	0	0	0		0	2.22222	0	0	1.11111	0	0		0	1.11111	0	0	2.22222	4.44444
		2.25	1.11111	1.11111	1.11111	1.11111	0	0	0	0		0	5.55556	0	1.11	1.11	0	1.11	0	1.11111		0	0	0	0	0	2.22222	2.22222		0	0	0	1.11111	2.22222	0
		2.5	2.22222	4.44444	1.11111	1.11111	0	0	0	0		1.11111	3.33333	0	0	0	0	2.22222	0	0		0	0	1.11111	1.11111	4.44444	0	0		0	0	2.22222	12.2222	2.22222	2.22222
		2.75	0	6.66667	0	0	0	0	0	1.11111		2.22222	0	2.22222	0	0	0	0	0	0		2.22222	0	0	0	2.22222	2.22222	2.22222		1.11111	2.22222	2.22222	3.33333	4.44444	0
		3	1.11111	2.22222	2.22222	2.22222	0	0	0	0		1.11111	2.22222	1.11111	0	1.11111	0	5.55556	1.11111	1.11111		0	0	2.22222	0	2.22222	0	0		2.22222	0	0	0	2.22222	2.22222
		3.25	3.33333	5.55556	0	0	0	1.11111	2.22222	2.22222		2.22222	1.11111	2.22222	2.22222	0	1.11111	2.22222	0	0		0	3.33333	2.22222	3.33333	2.22222	2.22222	2.22222		4.44444	2.22222	2.22222	4.44444	4.44444	0
		3.5	0	2.22222	0	1.11111	1.11111	0	1.11111	1.11111		0	0	1.11111	1.11111	1.11111	0	1.11111	5.55556	1.11111		2.22222	1.11111	6.66667	0	4.44444	6.66667	0		3.33333	1.11111	1.11111	6.66667	0	2.22222
		3.75	1.11111	16.6667	1.11111	1.11111	3.33333	1.11111	4.44444	0		5.55556	0	3.33333	2.22222	0	1.11111	0	8.88889	0		4.44444	0	2.22222	12.2222	4.44444	2.22222	2.22222		1.11111	1.11111	2.22222	0	0	0
		4	2.22222	11.1111	2.22222	0	5.55556	2.22222	4.44444	6.66667		0	1.11111	4.44444	3.33333	1.11111	0	6.66667	7.77778	1.11111		13.3333	11.1111	2.22222	0	33.3333	2.22222	0		1.11111	1.11111	6.66667	0	3.33333	4.44444
		4.25	1.11111	10	4.44444	0	15.5556	2.22222	3.33333	8.88889		3.33333	5.55556	8.88889	2.22222	3.33333	4.44444	3.33333	13.3333	1.11111		5.55556	7.77778	4.44444	5.55556	22.2222	0	2.22222		3.33333	1.11111	3.33333	7.77778	11.1111	2.22222
		4.5	5.55556	13.3333	6.66667	3.33333	20	5.55556	10	20		0	13.3333	5.55556	5.55556	4.44444	12.2222	11.1111	11.1111	2.22222		5.55556	6.66667	12.2222	11.1111	55.5556	4.44444	3.33333		10	2.22222	6.66667	7.77778	13.3333	0
		4.75	33.3333	16.6667	22.2222	16.6667	25.5556	24.4444	25.5556	25.5556		2.22222	8.88889	22.2222	3.33333	11.1111	50	13.3333	10	3.33333		18.8889	55.5556	18.8889	18.8889	50	4.44444	2.22222		13.3333	3.33333	10	26.6667	7.77778	5.55556
		5	44.4444	20	32.2222	34.4444	46.6667	53.3333	58.8889	33.3333		11.1111	4.44444	33.3333	6.66667	8.88889	12.2222	66.6667	20	1.11111		33.3333	67.7778	33.3333	16.6667	100	2.22222	11.1111		11.1111	2.22222	10	11.1111	8.88889	3.33333
		5.25	66.6667	88.8889	77.7778	97.7778	93.3333	94.4444	83.3333	55.5556		50	55.5556	66.6667	4.44444	11.1111	72.2222	66.6667	33.3333	3.33333		83.3333	94.4444	44.4444	88.8889	100	36.67	33.3333		2.22222	5.55556	14.4444	14.4444	14.4444	33.3333
		5.5	83.3333	92.2222	88.8889	100	94.4444	100	100	86.6667		66.6667	94.4444	100	11.1111	66.6667	88.8889	100	55.5556	4.44444		94.4444	94.4444	88.8889	100	100	100	100		11.1111	5.55556	66.6667	11.1111	17.7778	55.5556

## Sheet: Fig.1m
		Synapse density at 32kHz region 14d-PNE in four-group mice
		Group	WT	Gsdmd KO	Gsdmd flox/flox	Gsdmd -SC-cKO
		Synapse per IHC （32kHz）	7.75	10.125	9.11111	11.5
			7.85714	12.75	9	10.7778
			8.625	10.4286	7.2	10.4
			8	10	9.77778	9.53333
			8.625	10.375	9.3	9.93333
			11.25	10	9.18182	10.4167
			8.125	10	7.125
			11	9.1
				9.125

## Sheet: Fig.2a
	WB was performed to assess GSDMD full-length (FL) and N-terminal fragment (N) levels in whole cochlear lysates from adult WT mice at various time points.

## Sheet: Fig.2b-g
	WB was performed to assess GSDMD and IL-1β in cochlear tissues from Casp1/11 DKO, Casp1 KO, Casp11 KO and WT controls mice with/without noise exposure.
	Fig.2b Fig.2e	WT	Casp1/11 -/- DKO	WT+NE	Casp1/11 -/- DKO+NE				Fig.2c Fig.2f	WT	Casp1-/-	WT+NE	Casp1-/-+NE				Fig.2d Fig.2g	WT	Casp11-/-	WT+NE	Casp11-/-+NE
		GSDMD-N / β-actin								GSDMD-N / β-actin								GSDMD-N / β-actin
		1	2.53626	6.70412	2.35486					1	1.82452	8.79992	8.0813					1	1.16441	5.79358	1.24935
		1	2.77044	9.41889	2.05796					1	1.36081	6.41479	7.2332					1	1.5562	9.17442	2.99321
		1	1.64688	6.3085	2.09492					1	0.97436	6.32437	6.55567					1	1.15011	6.36928	1.69533
		cleaved IL-1β / β-actin								cleaved IL-1β/β-actin								cleaved IL-1β/β-actin
		1	1.48396	6.55628	1.73087					1	0.825469	3.68486	0.340473					1	0.78398	6.21582	0.939357
		1	2.29929	8.12084	0.90246					1	1.23229	6.01222	1.16387					1	1.54255	7.60496	2.67639
		1	0.856166	5.06351	1.56527					1	1.0875	5.0678	1.50058					1	0.836561	4.12563	0.703137

## Sheet: Fig.3a-b
			WB was performed to assess levels of cochlear 4-HNE and GSDMD-N increased progressively within 8 h-PNE.
		Pre-NE	0hPNE	2hPNE	4hPNE	8hPNE
		4HNE/β-actin
		1	1.95622	2.56172	3.86906	4.77042
		1	2.72724	3.23814	4.60597	5.50596
		1	1.92612	2.3315	3.14412	3.23566
		GSDMD-N/β-actin
		1	1.48122	2.56133	3.20642	4.30997
		1	1.05912	1.82542	2.80358	2.98211
		1	1.11677	1.82842	2.42888	3.12937

## Sheet: Fig.3c
	Pearson correlation analysis between 4-HNE and GSDMD-N expression at various time points following noise exposure
		4HNE/β-actin	GSDMD-N/β-actin
	Pre-NE-1	0.108116	0.26988
	Pre-NE-2	0.104313	0.480736
	Pre-NE-3	0.230417	0.552079
	0hPNE-1	0.211499	0.39975
	0hPNE-2	0.284487	0.509157
	0hPNE-3	0.443812	0.616543
	2hPNE-1	0.276963	0.596732
	2hPNE-2	0.33778	0.877546
	2hPNE-3	0.537219	1.00943
	4hPNE-1	0.418309	0.865347
	4hPNE-2	0.480463	1.34778
	4hPNE-3	0.724461	1.34093
	8hPNE-1	0.51576	1.16317
	8hPNE-2	0.574343	1.43361
	8hPNE-3	0.745553	1.72766

[truncated: 37 more sheets: Fig.3d-e, Fig.4a-b, Fig.4d, Fig.4e,4f, Fig.4h, Fig.5a-b, Fig.5d-f, Fig.5g-h, Fig.5i, Fig.5l, Fig.5m-n, Fig.6b, Fig.6d, Fig.6f-g, Fig.7a, Fig.7b-c, Fig.7e-g, Fig.7h, Supplementary Fig. 1a, Supplementary Fig. 2g …]
